# Supplementary material for: Pasteurized Akkermansia muciniphila Ameliorate the LPS-Induced Intestinal Barrier Dysfunction via Modulating AMPK and NF-κB through TLR2 in Caco-2 Cells
Source: Nutrients. 2022 Feb 11;14(4):764. doi: 10.3390/nu14040764 (PMC8879293; doi:10.3390/nu14040764)
Supplement: Supplementary file 1 [file nutrients-14-00764-s001.zip]

Archive with 1 entries (1 files):
- nutrients-1563885-supplementary.pdf
